# Supplementary material for: Myocarditis and Pericarditis following COVID-19 Vaccination in Thailand
Source: Vaccines (Basel). 2023 Mar 28;11(4):749. doi: 10.3390/vaccines11040749 (PMC10141407; doi:10.3390/vaccines11040749)
Supplement: Supplementary file 1 [file vaccines-11-00749-s001.zip]

Archive with 1 entries (1 files):
- vaccines-2201661-supplementary.pdf
